# Supplementary material for: Hsp70 Architecture: The Formation of Novel Polymeric Structures of Hsp70.1 and Hsc70 after Proteotoxic Stress
Source: PLoS One. 2012 Dec 19;7(12):e52351. doi: 10.1371/journal.pone.0052351 (PMC3526589; doi:10.1371/journal.pone.0052351)
Supplement: Figure S1 — Hsp70.1 staining of permeabilized HEK293 & MEF-H2. HEK293 cells were maintained at 37°C (A) or heated at 44°C for 20 min (B). Cells were permeabilized with 100 µg/ml digitonin and fixed with 4% paraformaldehyde. Hsp70.1 was detected by immunofluorescence (green) and the nuclei stained with PI (red). Hsp70.1 localization in MEF-H2 incubated with 0.1 mM Na arsenite for 20 min (C) and 60 min (D). Scale bars represent 20 µm. (ZIP) [file pone.0052351.s001.zip]

Archive with 1 entries (1 files):
- Figure S1.tif
