# Supplementary material for: Hsp70 Architecture: The Formation of Novel Polymeric Structures of Hsp70.1 and Hsc70 after Proteotoxic Stress
Source: PLoS One. 2012 Dec 19;7(12):e52351. doi: 10.1371/journal.pone.0052351 (PMC3526589; doi:10.1371/journal.pone.0052351)
Supplement: Figure S2 — Hsp70.1/Hsc70 does not co-localize with cytoskeletal proteins. Hsp70.1 and Hsc70 do not co-localize with cytoskeletal proteins. All cells permeabilized with 100 µg/ml digitonin and analysed by immunofluorescence. Where indicated, cells were heated at 44°C for 20 min. Heated MEF-H2 stained for actin (A); tubulin (B). MEF-H2 double stained for vimentin (red C, D, E, F) and Hsp70.1 or Hsc70 (green): unheated/Hsp70.1 (C); heated/Hsp70.1 (D); unheated/Hsc70 (E); heated/Hsc70 (F). Scale bars represent 20 µm. (ZIP) [file pone.0052351.s002.zip]

Archive with 1 entries (1 files):
- Figure S2.tif
