# Supplementary material for: Hsp70 Architecture: The Formation of Novel Polymeric Structures of Hsp70.1 and Hsc70 after Proteotoxic Stress
Source: PLoS One. 2012 Dec 19;7(12):e52351. doi: 10.1371/journal.pone.0052351 (PMC3526589; doi:10.1371/journal.pone.0052351)
Supplement: Figure S3 — Hsp70.1 aggregates do not co-localize with stress granules. MEF-H2 cells were heated at 44°C for 20 min and allowed to recover for 2 hours before some samples were permeabilized with 100 µg/ml digitonin as indicated. Nuclei were stained with PI (in white) while Hsp70.1 was detected with C92 and anti-mouse Alexa 488 (green). The stress granule marker eIF4E was detected with anti-eIF4E and anti-rabbit Alexa 647 (red). Scale bars represent 20 µm. (ZIP) [file pone.0052351.s003.zip]

Archive with 1 entries (1 files):
- Figure S3.tif
