# Supplementary material for: Hsp70 Architecture: The Formation of Novel Polymeric Structures of Hsp70.1 and Hsc70 after Proteotoxic Stress
Source: PLoS One. 2012 Dec 19;7(12):e52351. doi: 10.1371/journal.pone.0052351 (PMC3526589; doi:10.1371/journal.pone.0052351)
Supplement: Figure S4 — Hsp70.1 staining of non-permeabilized cells. Hsp70.1 staining of non-permeabilized cells. MEF, TT MEF, MEF-H2 & TT MEF-H2 heated at 44°C 20 min and harvested at specified time points after heating. Cells were fixed immediately in formaldehyde and Hsp70.1 detected by immunofluorescence. Hsp70.1 (green), PI (red). Scale bars represent 20 µM. (ZIP) [file pone.0052351.s004.zip]

Archive with 1 entries (1 files):
- Figure S4.tif
