# Supplementary material for: Hsp70 Architecture: The Formation of Novel Polymeric Structures of Hsp70.1 and Hsc70 after Proteotoxic Stress
Source: PLoS One. 2012 Dec 19;7(12):e52351. doi: 10.1371/journal.pone.0052351 (PMC3526589; doi:10.1371/journal.pone.0052351)
Supplement: Figure S5 — Nuclear Hsp70.1 in MEF-H2. Immediately after heating MEF-H2 were permeabilized with 100 µg/ml digitonin (A), 0.2% TX100 (B), or 8 hrs after heating permeabilized with 100 µg/ml digitonin (C), 0.2% TX100 (D). Hsp70.1 staining in white. The red outlines indicate cell nuclei. Scale bars represent 20 µM.(TIF) (ZIP) [file pone.0052351.s005.zip]

Archive with 1 entries (1 files):
- Figure S5.tif
